# Supplementary material for: “Double Cross Sign” Could Be an Indicator of an Adequate Amount of Bone Cement in Kyphoplasty with the SpineJack System: A Retrospective Study
Source: Diagnostics (Basel). 2022 Dec 6;12(12):3068. doi: 10.3390/diagnostics12123068 (PMC9777429; doi:10.3390/diagnostics12123068)
Supplement: Supplementary file 1 [file diagnostics-12-03068-s001.zip]

Archive with 1 entries (1 files):
- diagnostics-2039541-supplementary.xlsx
