# Supplementary material for: “Double Cross Sign” Could Be an Indicator of an Adequate Amount of Bone Cement in Kyphoplasty with the SpineJack System: A Retrospective Study
Source: Diagnostics (Basel). 2022 Dec 6;12(12):3068. doi: 10.3390/diagnostics12123068 (PMC9777429; doi:10.3390/diagnostics12123068)
Supplement: Supplementary file 1 [file diagnostics-12-03068-s001.zip › diagnostics-2039541-supplementary.xlsx]

## Sheet: 工作表1
											ODI	ODI		height					height						angle									BMD	T score
No.	age	AO Magerl classification	level	OP date	follow	L	R	cement	cross sign		POSITIVE	NEGATIVE		pre-op	post-op	post-op	percent		anterior	ant percent	middle	mid percent	posterior	post percent	T11-L3	△	local KA	△	leakage	frx	cross sign	SJ angle change (R/L)	SJ angle change (relative)	L1-L4	L1-L4	neck	total
1	83	A3.1	L2	20161124	13	2.4	2.7	5.1	+	1	10			19.3	25.3	24.9	31.1		22.7/25.6	12.8	23.5/25.2	7.2	31.3/31.8	1.6	9.3/9.3	0	9/4.6	4.4	-	-	+	1 , 4	2	0.72	-3.2	-2.4	-2.4
2	62	A3.1	L1	20170708	1	3	1.8	4.8	+	2	15			14	22.7	22.4	62.1		15.2/24.6	61.8	10.1/25.7	154.5	23.5/27.1	15.3	18/1.3	16.7	17.5/2.8	14.7	-	-	+	2 , 3	3	0.89	-1.9	-0.7	-0.8
3	74	A3.1	L1	20170712	9	1.8	1.6	3.4	+	3	16			13.9	17.5	17.3	25.9		7/14.8	111.4	12.3/16.8	36.6	26/28.7	10.4	16/22.1	6.1	26.5/17.5	9	-	-	+	0 , 10	2***	0.97	-1.2	-1.6	-1.7
4	53	A3.1	L4	20170713	3	1.9	3	4.9	-	4		12		11.8	18.5	18.3	56.8		16/17	6.3	12.2/19.8	62.3	28.2/28.3	0.4	-	-	17.8/9.3	8.5	-	-	-	12 , 0	14	1.08	-0.2	-	-
5	80	A3.1	T12	20170713	5	1	1.5	2.5	-	5		20		12.6	17.8	17.2	41.3		16.1/20.2	25.5	14.2/20.2	42.3	26.8/27.3	18.7	15.7/17.5	1.8	9.2/3.5	5.7	-	+	-	4 , 19	15	0.98	-1.1	0.1	0.3
6	67	A3.2	T12	20170719	8	x	x		+	6	20			13.2	19.3	19.1	46.2		16.5/24.3	47.3	17.8/25.8	45	29.7/30.8	3.7	15/9.4	5.6	14.8/4.5	10.3	-	-	+	2 , 0	23	0.94	-1.4	0	-0.1
7	55	A3.1	T10	20170722	4	1.4	1.8	3.2	-	7		40		6.9	17.3	16.9	150.7		10.3/19.3	82.6	10.3/17.5	70	20.5/20.6	0.5	-	-	14/0	14	-	+	-	10 , 5	??	0.75	-3	-3	-3
8	66	A3.2	L3	20170729	8	3	3	6	+	8	28			15.7	22.6	22	43.9		26.4/32.5	23.1	16.6/24	44.6	24.3/32	31.7	2.3/1.8	0.5	0/1.8	1.8	-	-	+	1 , 1 ***	10	1	-1	-1.3	-1.2
9	68	A3.3	L2	20170824	5	3	4.8	7.8	-	9		32		22.3	22.9	20.3	2.7		20/23.1	15.5	22.1/22.1	0	36.6/37.7	3	9.4/1.4	8	20.2/8.4	11.8	-	-	-	4 , 3	5***		-	-	-
10	80	A3.2	L4	20170830	1	3.5	4.5	8	+	10	8			11.7	18.3	15.9	56.4		16/25	56.6	12.3/22.6	83.7	21.2/23.5	10.8	-	-	3.6/8.2	4.6	-	-	+	2 , 1	3	0.87	-2	-	-
														height					height						angle										T score
				OP date	follow	L	R		cross sign					pre-op	post-op	post-op			anterior	ant percent	middle	mid percent	posterior	post percent	T11-L3	△	local KA	△	leakage	frx	cross sign				L1-L4	neck	total
11	84	A3.1	L2	20161216	2	3	3	6	-	11		30		12.7	-	20	57.5		21/28.3	34.8	15/21.2	41.3	25.5/28.2	11.8	12.8/6.4	6.4	6.7/1	5.7	disc		-	1 , 10	30		PI	-0.2	0.4
12	85		L1	20170124	-	1.8	2.8	4.6	+	12	20			?	?	?														?	+				-2.3	-2.6	-2.7
13	83	A3.1	L4	20170221	9	2.8	3.6	5.4	-	13		38		13.5	17	16	25.9		18.7/18.7	0	13.1/16.4	25.2	21.1/21.1	0	-	-	3.4/1	2.4	disc	-	-	5 , 12	1	0.86	-2.2	-2.7	-2.7
14	75	A3.1	L4	20171104	6	3.6	3.6	7.2	-	14		34		14	23	23	64.3		30.1/30.1	0	13.5/20.8	54.1	26.4/29.3	11	-	-	7.5/3	4.5	-	-	+	2 , 5	1	0.85	-2.8	-3	-2.3
15	78		L2	20170407	-	1.8	1.8	3.6	-	15		30		?	?	?														?	+				?	?	?
16	72	A3.3	L2	20170425	7	3.6	3.6	7.2	+	16	4			5.7	21.4	21	275.4		7.5/17.8	137.3	12/19.8	65	26.8/26.8	0	36/29.4	6.6	18.1/8.6	9.5	prevertebral	-	+	1 , 5	5	0.66	-3.8	-	-
17	75	A3.2	T11	20170516	-	1	2.8	3.8	-	17				13.7	21.9	19.2	59.9		14.1/15.8	12.1	13.1/19	45	23/24.7	7.4	16.5/11.3	5.2	13.7/9.4	4.3	-	-	-	X	X	0.77	-2.8	-	-
18	74	A3.3	L1	20170517	7	2	4	6	-	18		48		12.6	22.5	22.3	78.6		16.4/16.7	1.8	9.2/21.6	133.7	27.2/27.2	0	21.4/30.5	9.1	2.2/2.4	0.2	prevertebral	+	-	9 , 5	8	0.92	-1.7	-	-
19	68	A3.1	L2	20170606	10	1.8	1.8	3.6	+	19	14			16.9	22.5	21	33.1		18/25	38.9	15.5/21.4	38.1	29/30	3.4	21.3/13.1	8.2	11.5/2.5	9	-	-	+	4 , 12	5	1	-0.8	-2.6	-1.8
20	82	A3.1	L1	20170613	8	1.8	1.8	3.6	+	20	12			15.7	18.6	18.5	18.5		20.5/25.6	24	15.3/18.3	19.6	25/25	0	1.1/ 5.1	4	11.1/1.2	9.9	-	-	+	12 , 3	4	1.03	-0.7	-0.9	-1.3
21	84	A3.3	L2	20170704	12	2.3	2.1	4.4	+	21	14			6	18.9	18.8	215		5.6/20.7	269.6	6.5/24.7	280	20.7/25.2	21.7	21.3/12.6	8.7	20.5/0.3	20.2	prevertebral	-	+	2 , 4	3	0.92	-1.6	-1.9	-1.8
22	85	A3.2	L1	20170718	4	1.8	3	4.8	+	22				?	19.7	19.3			10.9/20.9	91.7	11.2/17.4	55.4	23/23.2	0.9	24.7/27.3	2.6	13.1/9.6	3.5	-	-	+	4 , 4	3	0.89	-1.8	-3.2	-3
23	83	A3.2	L1	20170810	8	4.2	4.2	8.4	-	23		34		?	20.3	18.9			13.8/18	30.4	9.6/19.8	106.3	23.5/23.6	0.4	18.1/13.1	5	16.1/0.4	15.7	-	-	-	X	X	0.93	-1.5	-1.9	-1.7
24	84	A3.2	L1	20170829	-	4	3	7	+	24	26			7.8	?	?														?	+	X	X	0.56	-4.7	-	-
25	82	A3.2	L1	20170919	-	X	X		+	25	17			?	?	?														?	+	X	X	0.97	-1.2	-2.4	-1.9
26	74		L1	20170926	-	2.5	3	5.5	+	26	15			?	?	?														?	+				-2.7	-	-
27	79	A3.1	L4	20171003	3	3.5	3.5	7	+	27	20			14.5	22	22	51.7		24/24.2	0.8	13.2/22.1	67.4	18.7/25.3	35.3	-	-	11.3/13	1.7	-	-	+	4 , 4	3	1.34	1.9	-1.2	-0.3
28	70	A3.2	T9	20171017	1	1.5	1.5	3	+	28	14			?	16.5	16			8.4/15.6	85.7	11.6/15.8	26.9	19.6/19.7	0.5	-	-	15.6/5.2	10.4	-	+	+	1 , 1	2	0.92	-1.6	-1.7	-0.8
29	73	A3.3	T12	20171017	-	5	3	8	+	29	28			6.5	16.4	?	152.3		5.2/16	207.7	4.2/17.4	314.3	22.5/22.5	0	23.3/15.7	7.3	22/3.1	18.9	prevertebral	?	+	X	2		-	-3	-2.9
30	70	A3.3	L1	20171024	10	3.5	5	8.5	+	30	34			3.7	15	13.5	305.4		2.4/13.2	450	2.4/14.6	508.3	20.8/23.4	12.5	26/28.5	2.5	32.4/8.4	24	-	+	+	2 , 3	3	0.62	-4.1	-2.4	-2.4
31	79	A3.2	T12	20171024	1	5	5	10	+	31	32			6.1	22.7	22.6	354.1		4.8/22.3	364.6	3.9/19.9	410.3	19.5/26	33.3	17.2/13.3	35.5	9.1/1.1	8	-	+	+	2 , 2	5		?	?	?
32	66	A3.2	L1	20171031	-	6.8	6.8	13.4	+	32	22			7.1	?	?														?	+	X	1	0.72	-3.8	?	?
33	61		T4	20171114	-	X	X		+	33	18			?	?	?														?	+				-4.3	?	?
34	78	A3.1	L1	20171114	9	X	X		+	34	14			8.4	21.3	21.2	153.6		9/18.6	106.7	9.9/19.7	99	22.8/26	14	18.3/11.2	7.1	12.2/3.3	8.9	-	-	+	1 , 3	2***	0.64	-4	-2.8	-3
35	80	A3.2	L3	20171121	1	2.3	4.9	7.2	-	35		38		7.1	20.8	20.5	193		6.5/14.7	126.2	6.6/17.2	161	17.6/22.4	27.3	8.9/5.1	3.8	14.9/5.5	9.4	disc	-	-	10 , 1	9	0.62	-3.9	-3.4	-2.7
														height					height						angle										T score
				OP date	follow			cement	cross sign					pre-op	post-op	post-op	percent		anterior	ant percent	middle	mid percent	posterior	post percent	T11-L3	△	local KA	△	leakage	frx	cross sign				L1-L4	neck	total
36	71	A3.1	L2	20171129	11			9.9	-	36		38							23.2/26.7	15.1	20.2/22.3	10.4	27/27.8	3	22/14.1	7.9	8.1/1	7.1	-	-	-	8 , 12	15
37	83	A3.2	T12	20171130	-			5.0/7.5	+	37	26								17.4/18.3	5.2	9.7/17.6	81.4	19/26.2	37.9	9.2/4.2	5	8.4/9.8	1.4	-	-	+	1 , 2	3	0.77	-2.8	-	-
38	X	A3.1	L2	20171220	-			10	+	38									17.8		16.5		35.5		21.3		13.3		-	-	+	X	5	1.12	-0.5	-0.6	0.6
39	59	A3.2	T12	20180131	9			10	+	39	24								15.5/22.6	45.8	13.9/22.4	61.2	27.1/30	10.7	9.1/12.2	3.1	13.1/3.2	9.9	disc	-	+	1 , 2	1	0.98	-1	-1.2	-0.6
40	82	A3.3	T12	20180131	-			9	+	40									2.2/17.8	709	4.6/18.4	300	22/30.7	40	35.6/29.3	6.3	33.4/15.2	18.2	-	-	+	X	X	0.94	-1.4	-2.1	-1.4
41	77	A3.1	T12	20180210	1			7.2	+	41	24								8.9/17.5	96.6	6.6/19	187.8	23.5/23.5	0	20.6/2.6	18	9.9/3	6.9	-	-	+	3 , 10	3	0.86	-2.1	-1.7	-1.6
42	82	A3.1	T12	20180224	9			9	+	42	22								14.3/19.8	38.5	14.8/21.2	43.2	30.6/30.6	0	18.1/4.1	14	15.7/1.3	14.4	-	-	+	1 , 5	1	0.93	-1.5	-3.1	-2.7
43	67	A3.1	L4	20180303	3			9.5	-	43									27.4/30.3	10.6	18.8/25	33	28.2/32.6	12.8	-	-	3.4/2.3	1.1	-	-	-	X	X	1.05	-1.1	-0.5	-0.1
44	80	A3.1	T11/T12	20180407	6			5.0/10.0	+	44	16								2.4/15.5	546	3.4/16.4	382	20/20.8	4	45/24.6	20.4	18.4/1.5	16.9	prevertebral	-	+	X	X	0.9	-1.8	-0.9	-0.5
45	53	A3.1	L2	20180512	3			6.4	-	45		32							18.9/21.7	14.8	16.1/21.6	34.2	22.5/28.3	25.8	14.1/14.1	0	7.3/0.7	6.6	-	+	-	5 , 5	5	0.95	-1.4	-1.5	-0.7
46	84	A3.1	L3	20180609	2				-	46		30							35.8/35.8	0	28.3/34.8	23	31.8/35.7	12.3	20.6/18.7	1.9	3.3/0.9	2.4	-	+	-	X	10	1.04	-1.2	-0.8	-0.4
47	X	A3.2	L1/L3	20180924				5.0/5.0		47
														height					height						angle										BMD
				OP date	follow			cement	cross sign					pre-op	post-op	post-op	percent		anterior	ant percent	middle	mid percent	posterior	post percent	T11-L3	△	local KA	△	leakage	frx	cross sign				L1-L4	neck	total
48	76		L1	2017-12-19	-			6	+	48	22								14.5/21.3	46.9	13.7/22	60.6	29.8/29.8	0	34.5/23.6	10.9	21.3/9.2	12.1	-	-	+
49	77		L3	2018-01-10	-			12	+	49	24								12.9/26.7	107	9.4/21.8	132	23.9/23.9	0	23.7/0.4	23.3	19.5/2.2	17.3	-	+	+
50	71	A3.2	L1	2018-01-16	12			8	+	50	18								7/19.4	177	5.5/18.1	229	23.8/28.1	18.1	36.4/20	16.4	31.6/12	19.6	-	+	+	5 , 5	5	0.78	-2.7
51	86		T12	2018-01-30	7			9	+	51	20								9.9/17.7	78.8	10.7/21.5	101	23.6/23.9	1.3	29.5/25.8	3.7	13.6/0	13.6	-	+	+				-2.8
52	-		L1	2018-02-27				6		52
53	-		L1/L2	2018-04-03				5.0/5.0		53
54	82		L1	2018-04-17	-			10	+	54	22								14.7/25.4	72.8	6.7/21.8	225.4	24.5/28.5	16.3	43.5/35.3	8.2	7.5/1.1	6.4	+	-	+
55	77		T12	2018-04-17	5			10	+	55	10								12.1/19	57	11.9/18.8	58	25.7/30.5	18.7	14.9/10.2	4.7	25/10.0	15	paraspinal	-	+				-5.2	-4.2	-3.8
56	-		T9/T11	2018-04-24				6.0/6.0		56
57	-		T12/L1	2018-05-01				5.0/5.0		57
58	-		T9	2018-05-01				5		58
59	77	A3.2	L3	2018-05-01	-			10	+	59	22								17.2/27	57	14.7/26.4	80	30.5/30.5	0	12.8/3	9.8	10.7/2.4	8.3	-	-	+	X	X	0.74	-3	-0.1	-0.8
60	-		T12	2018-05-15				8.6		60
61	-		T11/T12	2018-05-22				4.5/4.5		61
62	-		T9/T10	2018-05-22				2.5/5.0		62
63	77		L1/T10	2018-05-29	-			3.0/3.0	-	63		38							10.3/29.6	187.4	8.1/26.1	222	27.1/34	25.5	13.6/0.6	10	12.1/4.2	7.9	-	-	-				-1.6	-2.5	-1.8
64	76	A3.1	T12	2018-05-29	7			8	+	64	22								7.8/24.1	209	13/25.2	94	31.2/31.2	0	35.4/24	11.4	24.7/8.6	16.1	-	-	+	X	2	1.17	-0.1	-1.2	-0.1
65	74	A3.3	L2	2018-05-29	7			10	+	65	20								8.1/23	184	8/26.3	228.8	27.1/29.8	1	23.4/25.3	1.9	18.0/2.8	15.2	disc	-	+	1 , 3	1
66	78		L3	2018-06-05				7.2	+	66	30								12.5/29.7	137.6	5.8/22.6	290	24.9/27.4	10	10.0/1.1	8.9	6.6/3.5	3.1	-	-	+					-3.1	-1.5
67	-		T9/T12	2018-06-05				4.0/4.0		67
68	74	A3.2	L1	2018-07-03	2				+	68	34								11.7/21.4	83	9/22.7	152	24.2/27.8	14.9	1.1/16.5	15.4	13.0/2.1	10.9	-	-	+	X	X
69	78		L1	2018-07-17	-			10	+	69	14								5.3/24.6	364	6.4/24.6	281.3	23.6/35.6	50.8	38.5/18.9	19.6	19.3/9.3	10	-	-	+
70	88		T12	2018-07-17	-			10	-	70		34							15.7/23.6	50.3	10.5/21.6	106	26.7/33.0	23.6	10.2/0.3	9.9	10.0/8.0	2	-	-	-
71	55		T12	2018-07-24	-			5.5	+	71	20								8.2/23.4	185.4	9.4/22.5	139.4	19.2/28.4	37.5	14.0/8.1	5.9	12.3/1.9	10.4	-	-	+
72	83		T12	2018-07-24	1			10	-	72		42							16.8/21	25	15.8/24.2	53.2	23.6/30.4	28.8	11.4/2.2	9.2	11/16.2	5.2	-	-	-				-0.8	-1.7	-1.3
73	-		L1	2018-07-31				8		73
74	79	A3.3	T12	2018-07-31	-			7	+	74	20								4.3/21	388.4	7.8/20	156	27.8/27.8	0	27.0/9.5	17.5	22.7/2.0	20.7	-	-	+	X	X	0.82	-2.4	-1.9	-1.2
75	74	A3.2	T12	2018-07-31	3			6.6	+	75	14								8.3/24.7	197.6	6.7/24	258	25.4/30.7	20.9	5.0/1.6	3.4	23.5/1.2	22.3	-	+	+	3 , 4	1***	0.79	-2.7	-1	-1.4
76	60	A3.1	L1	2018-08-07	3			4	+	76	22								11.7/23.4	100	14.4/23.2	61	30.6/33.4	9.2	25.7/9.2	16.5	26.5/8.9	17.6	-	-	+	3 , 1	2	1.04	-0.6	-0.9	-0.5
77	81	A3.2	L1	2018-08-07	-			9.2	+	77	18								9.0/20.9	132	9.2/22.0	139	13.6/26.5	94.9	38.8/16.8	22	12.8/0.8	10	-	-	+	X	X	0.79	-2.7	-2.9	-2.7
78	63		L2	2018-08-07	-			5.8	-	78		22							15/20.2	34.7	16.3/19.5	20	32.8/36.2	10.4	28/21.5	6.5	20.5/11.0	9.5	-	-	-
79	66	A3.1	L1	2018-08-14	2			5	-	79		21							13.3/19.6	47.4	7.6/22.4	195	24/30.3	26.3	23.2/18.5	4.7	19.2/12.7	6.5	-	-	-	2 , 8	8***	0.92	-1.6	-1.1	-1
80	-		T11/T12	2018-08-14				5.0/5.0		80
81	79	A3.3	L2	2018-08-14	3			3.7	+	81	36								4.3/21.8	407	3.8/23.8	526	22.3/27.3	22.4	45.5/7.2	38.3	23.9/0.7	23.2	-	-	+	1 , 3	2	0.87	-2.3	-1.2	-1.1
82	-		T9/T12	2018-08-22				8.9/6.2		82
83	-		T12/L1	2018-09-04				5.0/4.0		83
84	68		L1	2018-09-04	-			8	-	84		34							15.8/28.5	80.4	5.8/24	314	21.5/29.1	35.3	7.1/8.4	1.3	9.7/3.5	6.2	disc	-	-
85	-		L1	2018-09-18				5		85
